# Supplementary material for: Bifidobacterium catabolism of human milk oligosaccharides overrides endogenous competitive exclusion driving colonization and protection
Source: Gut Microbes. 2021 Oct 27;13(1):1986666. doi: 10.1080/19490976.2021.1986666 (PMC8555557; doi:10.1080/19490976.2021.1986666)
Supplement: Supplemental Material [file KGMI_A_1986666_SM4160.zip]

Archive with 15 entries (14 files):
- Supplementary information/
- Supplementary information/HeissEhrlich_SupplementalFinal.docx
- Supplementary information/SuppFig1.tiff
- Supplementary information/SuppFig10.tiff
- Supplementary information/SuppFig11.tiff
- Supplementary information/SuppFig12.tiff
- Supplementary information/SuppFig13.tiff
- Supplementary information/SuppFig2.tiff
- Supplementary information/SuppFig3.tiff
- Supplementary information/SuppFig4.tiff
- Supplementary information/SuppFig5.tiff
- Supplementary information/SuppFig6.tiff
- Supplementary information/SuppFig7.tiff
- Supplementary information/SuppFig8.tiff
- Supplementary information/SuppFig9.tiff
